# Supplementary material for: Testicular ACE regulates sperm metabolism and fertilization through the transcription factor PPARγ
Source: J Biol Chem. 2023 Nov 20;300(1):105486. doi: 10.1016/j.jbc.2023.105486 (PMC10788540; doi:10.1016/j.jbc.2023.105486)
Supplement: Supporting Table S1 [file mmc1.xlsx]

## Sheet: Table S1
	Supplementary Table S1 Metabolites assay in WT, CKO and ramipril treated WT sperm
		±-Mevalonolactone	2-2-Dimethyl Succinic acid	2-3-Dihydroxybenzoic acid	2-3-Dihydroxyisovalerate	2-3-Pyridinedicarboxylic acid	2-4-Quinolinediol	2-Deoxyadenosine 5-diphosphate	2-Deoxyadenosine 5-monophosphate	2-Deoxyadenosine	2-Deoxycytidine 5-diphosphate	2-Deoxycytidine 5-monophosphate	2-Deoxycytidine	2-Deoxy-D-glucose 6-phosphate	2-Deoxy-D-ribose	2-Deoxyguanosine 5-diphosphate	2-Deoxyguanosine 5-monophosphate	2-Deoxyguanosine	2-Deoxyinosine	2-Deoxyribose 5-phosphate	2-Deoxyuridine 5-triphosphate	2-Deoxyuridine	2-Isopropylmalic acid	2-Ketobutyrate	2-Methyl-1-butanol	2-Phosphoglyceric acid	3-2-Hydroxyethylindole	3-Dehydroshikimic acid	3-Hydroxyanthranilic acid	3-Hydroxy-DL-kynurenine	3-Hydroxyphenylacetic acid	3-Indoleacetic acid	3-Methylglutaric acid	4-Aminobenzoic acid	4-Guanidobutyric acid	4-Hydroxybenzoic acid	4-Hydroxy-L-glutamic acid	4-Hydroxyphenyl-pyruvic acid	4-Methyl-2-oxovaleric acid	4-Pyridoxic acid	4-Quinolinol	5-Deoxy-5-(methylthio)adenosine	5-Hydroxy-3-indoleacetic acid	5-Methoxytryptamine	6-Hydroxynicotinic acid	Adenine	Adenosine 3-5-cyclic monophosphate	Adenosine 5-diphosphate	Adenosine 5-monophosphate
	CKO	14.0475	3980.12	185.284	145.364	6401.69	24.8679	15.511	82.581	48.9923	96.4283	76.3766	642.088	363.537	3908.04	17433.1	135584	14.6849	20.5717	1115	27.6104	18.4898	21725.5	182.015	65.2134	11392	1071.76	6.68852	8.22847	3.42046	10.3826	55.7473	7279.74	4.2604	11.8987	785.917	2.44596	105.911	27851.1	567.402	17.3915	14787.4	33.0026	12.3428	16.2745	1322.58	1238.87	959.025	132690
	CKO	5.87794	6220.35	45.2306	759.98	7857.67	16.5508	39.8274	26.8878	737.018	121.668	48.9989	1136.08	294.267	3361.07	42966.8	144891	11.5503	18.1027	457.422	20.7332	45.7558	22819.9	252.053	6.5608	3966.85	391.059	11.4772	17.8336	97.6422	10.9006	91.2772	6321.67	21.1968	1.44773	1730.63	2.95078	74.0799	25374.1	698.612	4.68523	9162.62	4.65113	24.8624	30.7757	171.628	2531.76	38259.5	138528
	CKO	35.9556	5566.86	101.961	20.6966	6341.74	57.4334	12.0171	18.3298	1327.17	159.72	68.8028	774.292	127.222	2995.43	44098.7	124374	5.53511	206.492	453.013	39.7477	87.5938	19382	111.713	18.2372	358.684	403.758	6.28656	30.3622	9.95904	8.68037	175.078	9008.47	12.6947	2.35805	249.26	2.42871	79.5089	28691.4	156.808	0.815807	6415.77	0.200757	7.17128	15.8053	111.545	1655.81	37886.9	116546
	CKO	9.43831	6739.85	187.929	419.007	312.342	9.46641	16.5228	140.241	1046.67	236.688	170.712	556.861	139.233	2942.11	43093.4	122513	48.4713	37.5395	496.695	14.3265	40.7734	20898.7	804.96	12.2708	6844.95	116.194	10.4962	5.32277	34.6894	1.59476	114.12	34075.1	3.46702	12.3781	164.329	4.86563	1155.56	17150	366.749	4.51296	8234.03	7.40168	10.6565	10.1932	1653.22	1493.57	39276.2	117095
	CKO	35.4484	8604.58	36.9322	37.901	407.334	51.3185	18.7989	31.2988	1368.4	134.217	186.203	1060.15	221.37	1671.2	110706	238080	11.0661	42.6251	185.814	83.7208	24.6248	33069.8	124.214	52.5754	14854.1	821.788	7.22793	6.93527	28.7223	1.19377	97.6	41776.1	6.97588	2.89016	342.1	3.64611	221.882	1362.39	30.0735	7.29377	10820.8	17.2485	1.29196	31.3969	3165.7	2469.34	97069.5	232389
	WT	22.6012	41219.3	36.6999	43.1283	680.169	19.7546	5.51003	30.366	475.513	310.748	528.564	2409.19	63.9299	2190.93	530068	1.1626e+06	8.02643	261.764	1561.03	27.5632	474.81	125706	931.544	31.1802	3988.93	1425.88	27.8241	11.1441	29.8823	1.24622	624.403	7200.83	3.08851	1.20295	1627.32	4.14135	878.503	12051.5	75.1054	31.6012	39555.2	11.7507	12.8053	17.4196	18585.7	11194.8	483792	1.13693e+06
	WT	16.6309	22628.5	17.0525	449.749	7123.41	31.2707	12.1594	46.2053	606.823	517.997	1118.04	2529.72	265.212	4551.68	535736	714714	13.6582	62.9103	384.983	55.5524	1080.18	150141	304.112	40.9164	18351.3	273.517	2.91324	31.8999	52.823	23.8074	371.976	43550.2	10.1754	0.974667	444.218	7.24295	297.573	4976.3	1358.07	5.70046	35618.8	1.36046	4.54809	18.7147	8630.78	11027.7	484989	693989
	WT	32.8131	8740.43	65.9011	30.9712	673.721	18.6695	13.5053	44.3275	962.268	216.959	534.156	2954.38	294.138	1676.05	452674	515998	9.38688	201.765	3412.19	27.9403	246.046	102454	747.415	20.9008	7375.53	390.997	56.4015	43.7384	21.3604	0.782234	356.916	42554.4	18.3198	31.1101	11.6518	9.9463	446.146	1674.94	975.742	7.2099	27086.2	17.7972	0.912893	9.92844	6040.3	9753.57	407863	501500
	WT	44.0032	43733.6	150.343	82.9601	8482.89	9.97171	27.5505	59.6416	936.403	83.9905	824.378	4909.49	199.984	3175.62	329938	522135	14.8146	246.442	1671.37	65.0294	425.724	98640.1	280.53	120.246	7394.44	208.477	6.41216	73.9293	11.4509	21.3321	707.19	50249.7	13.9297	39.7043	41.0791	2.83987	318.92	20480.3	218.158	24.6158	22169.8	9.06219	0.656757	14.7186	6993.82	7503.17	296956	511396
	WT	41.3825	54156.2	60.2978	104.727	573.887	50.002	34.9648	54.2059	465.565	458.815	901.943	4331.98	245.003	1107.73	609469	820671	67.4913	156.476	1025.23	21.7847	770.649	137484	365.432	25.482	24375.8	302.45	3.60379	31.9751	50.0145	13.5354	526.953	55772.6	5	1.68607	51.166	4.05023	3017.81	34014.9	1074.28	2.30683	41410.9	9.42686	12.8348	6.96889	12257.6	12003.4	564481	815373
	WT-RAM	91.9769	7707.15	40.7675	60.214	6585.97	26.1298	14.8418	149.018	401.204	23.1103	89.8938	337.411	199.119	2135.19	42052.1	99490.1	9.06866	3.99967	425.964	7.34832	47.1624	20152.7	1242.94	21.9215	19298.2	335.792	8.22907	16.1328	73.4402	2.62668	90.1437	6493.07	22.4023	7.7899	257.363	3.76001	161.847	13330.5	505.405	18.2213	6900.84	19.1923	3.10117	6.42231	1179.4	2321.36	35202.7	92971.3
	WT-RAM	65.0514	40487.2	19.0081	131.343	282.923	50.6035	11.5602	38.6836	561.734	143.512	157.898	1551.7	90.242	3853.47	210381	319260	13.969	155.774	634.031	6.26059	24.2112	49852.3	179.744	118.85	3060.06	155.436	13.4255	58.8832	14.7375	20.8548	336.682	45490.1	14.9808	10.718	27.1046	0.774782	2206.44	31237	868.251	7.85164	13028.2	0.87282	0.510311	68.9742	1372.98	4447.45	189009	311544
	WT-RAM	75.5702	20265.5	77.0654	95.7285	5395.81	104.174	6.95866	137.598	1350.27	194.054	69.7461	971.348	57.0501	3437.77	109844	155143	4.51261	49.8992	489.794	10.0488	103.184	33727	140.176	46.0873	7872.68	502.878	26.4164	5.79485	13.365	13.5642	49.2389	44044.8	19.1795	20.7541	84.6894	6.32015	115.154	33110.9	259.595	9.81479	8002.44	9.15601	4.23913	8.12209	1422.78	2797.96	95256	145250
	WT-RAM	12.8127	7056.3	31.1816	41.0242	301.462	21.8928	10.881	29.5904	1415.08	481.394	268.647	669.677	129.456	3549.4	160009	199391	1.4525	36.6189	580.153	14.5248	115.387	45001.6	217.79	4.10512	641.941	303.92	24.2493	33.0853	24.3949	26.4157	110.907	44775.7	26.2218	2.64082	3419.23	7.81233	95.0307	10955.9	90.0429	5.98865	5494.86	8.51261	8.33907	6.48449	86.1363	3853.35	143165	194650
	WT-RAM	44.9339	18040.1	82.4404	74.2074	358.41	70.7728	19.5134	49.245	506.203	209.771	161.58	163.777	160.633	2766.35	133813	232983	14.7958	29.2017	516.687	70.8254	94.0731	43371.2	215.289	33.5445	542.571	197.719	8.45394	17.2193	29.474	3.00122	370.821	39265.7	3.56142	16.0551	2776.51	2.24517	2336.18	1563.8	62.0573	15.1363	10797.5	8.6097	2.81248	46.0393	1897.11	3777.76	121952	227502
[truncated: 171 more columns]
