# Supplementary material for: Testicular ACE regulates sperm metabolism and fertilization through the transcription factor PPARγ
Source: J Biol Chem. 2023 Nov 20;300(1):105486. doi: 10.1016/j.jbc.2023.105486 (PMC10788540; doi:10.1016/j.jbc.2023.105486)
Supplement: Supporting Table S2 [file mmc2.xlsx]

## Sheet: Table S2
	Supplementary Table S2 MitoPlex assay
	Label	TIM44	CYB	COX2	NU5M	ATP8	MDHM	SODM	HXK1	COX41	ODPA	K6PF	CPT2	IDHP	FUMH	ATPA	PYC	ODO1	LONM	DNM1L	DHSA	QCR9	NDUS2	ACON	DHSB	QCR1	C560	CISY	TOM70	QCR2	TOM20	ATP5H
	KO	0.015759	0.0130039	0.0802846	0.0221774	0.0361418	0.551398	5.91929	0.458486	0.0532638	0.0404652	0.0170253	0.0222425	0.0171425	0.0676157	0.476487	0.0149897	0.0360343	0.0021345	0.0251639	0.167743	0.124429	0.0127023	0.255728	0.114041	0.208172	0.144851	0.0805905	0.00290935	0.0979942	0.266881	0.041708
	KO	0.0214127	0.0116918	0.0991518	0.0401233	0.0168027	0.453408	3.82547	0.406683	0.0600155	0.0272383	0.02534	0.0232531	0.00952834	0.0533685	0.432867	0.00550416	0.028078	0.00279063	0.013482	0.162333	0.0873977	0.0192614	0.224637	0.125369	0.27498	0.134314	0.0617166	0.00362464	0.075544	0.284576	0.0239282
	KO	0.0131808	0.012969	0.0958607	0.0263942	0.0168273	0.390962	5.07007	0.372635	0.054593	0.0235698	0.0203252	0.0202197	0.0174303	0.0582591	0.399709	0.00708127	0.0306162	0.00325478	0.016736	0.131523	0.0648649	0.0135632	0.195244	0.0924666	0.135496	0.146356	0.0526918	0.00320698	0.0664717	0.206567	0.0267389
	KO	0.0156804	0.0115189	0.121072	0.0247949	0.0584765	0.51908	5.58249	0.453527	0.0612932	0.03779	0.0392424	0.0275646	0.018724	0.0693533	0.448061	0.0108558	0.0400716	0.00307502	0.0161727	0.161098	0.0771746	0.0158665	0.254797	0.125098	0.220058	0.178411	0.083129	0.00229741	0.0971597	0.220331	0.023389
	KO	0.020395	0.00742549	0.0718699	0.026208	0.0134229	0.483274	0.271459	0.432118	0.0420202	0.0277808	0.0200678	0.0255857	0.0106661	0.0725796	0.453097	0.00969391	0.037148	0.00345163	0.0129573	0.16814	0.0772446	0.03534	0.26658	0.23391	0.197044	0.155475	0.0703253	0.00340502	0.0807001	0.306022	0.0289619
	WT	0.0229258	0.0102282	0.0804334	0.0220642	0.0464055	0.643488	3.34503	0.576378	0.0384068	0.0308773	0.0208497	0.0430681	0.0122848	0.0985856	0.681895	0.0127762	0.0554314	0.00467982	0.0169806	0.252658	0.0873684	0.0192042	0.363433	0.16492	0.248888	0.249605	0.146361	0.00401712	0.14186	0.223661	0.0443698
	WT	0.019431	0.00913672	0.0882244	0.0285234	0.00796216	0.647772	3.16475	0.553631	0.0531316	0.0399378	0.0330399	0.0417159	0.016261	0.088004	0.635603	0.00916057	0.0568018	0.00394539	0.01909	0.203542	0.0921567	0.0248701	0.307063	0.186794	0.227168	0.147218	0.127482	0.00382637	0.124351	0.255269	0.050652
	WT	0.0219025	0.0140293	0.0975151	0.0414996	0.0244582	0.591065	5.09614	0.696534	0.0546489	0.0321091	0.0136321	0.0472623	0.016023	0.0728713	0.511765	0.00880602	0.0527072	0.00285546	0.0182182	0.194834	0.0785612	0.0163944	0.241344	0.130139	0.182768	0.15682	0.103978	0.00248776	0.111775	0.175025	0.054993
	WT	0.0198741	0.0110313	0.0641147	0.0275587	0.0233632	0.56401	4.01069	0.47021	0.0441211	0.0204959	0.0232715	0.0205691	0.01272	0.075515	0.490416	0.00796639	0.0508128	0.00251758	0.0161872	0.167148	0.0949046	0.0129759	0.260698	0.122958	0.19672	0.17537	0.105369	0.00261062	0.112023	0.187529	0.0299559
	WT	0.0207975	0.0148754	0.109725	0.025807	0.0380118	0.687146	3.58752	0.645008	0.0649424	0.0209581	0.0163804	0.0479507	0.0143962	0.0795204	0.613558	0.0117915	0.0654174	0.0033063	0.00688303	0.235663	0.0408095	0.0289552	0.340702	0.204278	0.233944	0.11383	0.119434	0.00262364	0.102007	0.201723	0.0568187
