# Supplementary material for: Testicular ACE regulates sperm metabolism and fertilization through the transcription factor PPARγ
Source: J Biol Chem. 2023 Nov 20;300(1):105486. doi: 10.1016/j.jbc.2023.105486 (PMC10788540; doi:10.1016/j.jbc.2023.105486)
Supplement: Supporting Table S3 [file mmc3.xlsx]

## Sheet: Table S3
	Supplementary Table S3 Metabolites assay inGW9662 treated WT or CKO sperm
		±-Mevalonolactone	2-2-Dimethyl Succinic acid	2-3-Dihydroxybenzoic acid	2-3-Dihydroxyisovalerate	2-3-Pyridinedicarboxylic acid	2-4-Quinolinediol	2-Deoxyadenosine 5-diphosphate	2-Deoxyadenosine 5-monophosphate	2-Deoxyadenosine	2-Deoxycytidine 5-diphosphate	2-Deoxycytidine 5-monophosphate	2-Deoxycytidine	2-Deoxy-D-glucose 6-phosphate	2-Deoxy-D-ribose	2-Deoxyguanosine 5-diphosphate	2-Deoxyguanosine 5-monophosphate	2-Deoxyguanosine	2-Deoxyinosine	2-Deoxyribose 5-phosphate	2-Deoxyuridine 5-triphosphate	2-Deoxyuridine	2-Isopropylmalic acid	2-Ketobutyrate	2-Methyl-1-butanol	2-Phosphoglyceric acid	3-2-Hydroxyethylindole	3-Dehydroshikimic acid	3-Hydroxyanthranilic acid	3-Hydroxy-DL-kynurenine	3-Hydroxyphenylacetic acid	3-Indoleacetic acid	3-Methylglutaric acid	4-Aminobenzoic acid	4-Guanidobutyric acid	4-Hydroxybenzoic acid	4-Hydroxy-L-glutamic acid	4-Hydroxyphenyl-pyruvic acid	4-Methyl-2-oxovaleric acid	4-Pyridoxic acid	4-Quinolinol	5-Deoxy-5-(methylthio)adenosine	5-Hydroxy-3-indoleacetic acid	5-Methoxytryptamine	6-Hydroxynicotinic acid	Adenine	Adenosine 3-5-cyclic monophosphate	Adenosine 5-diphosphate	Adenosine 5-monophosphate
	CKO+GW9662	123.129	134186	16.554	256.775	42854.3	24.625	14.7236	45.0241	2282.54	3109.59	47.0572	9923.1	55684.8	708.486	27.6154	234109	8.40038	2062.63	1063.03	23.1458	1523.9	2401.75	129.924	958.231	12254.6	87.3948	48.7109	5.03822	8.62924	1.06868	165.675	91307.8	8.72296	18.1163	1198.36	14.7958	512.587	117780	10911.9	16.0896	2759.43	1.59417	15.6412	26.999	16207.2	1797.66	123.947	217564
	CKO+GW9662	60.3468	125207	29.1967	1033.38	42075.1	146.565	13.7904	7.79274	1409.44	633.455	24.205	10620	67372.2	9568.8	23.7727	319937	10.9518	24.712	658.255	19.7211	2174.25	2268	1434.35	167.397	7107.08	1013.98	31.8978	10.7663	464.27	14.2297	173.063	123937	7.49804	24.296	1087.4	2.1749	429.635	87926.8	12649.8	41.3872	2677.58	43.0227	7.85811	40.756	4953.54	1812.12	134.298	294552
	CKO+GW9662	109.505	127246	33.688	1679.76	37225.9	68.4146	3.37909	46.8215	2784.46	947.992	965.443	15623	72860.2	4606.35	244.597	339323	3.406	826.878	1247.93	8.65535	1950.08	2469.41	4262.89	417.219	12105.8	796.014	7.53838	19.4022	26.9784	1.03308	215.682	110687	30.9472	14.2949	777.336	18.2068	472.55	112372	16512.7	9.60627	3315.02	24.0692	28.3944	14.9111	5278.55	1417.86	132.537	319600
	CKO+GW9662	54.8637	122055	46.2322	471.609	36671.8	166.606	41.7509	22.6579	1181.69	1585.43	157.219	17156.4	86788.9	341.696	237.303	319324	28.2118	2210.88	937.253	3.08452	10043.2	3661.34	445.69	119.268	15351.7	192.61	2.89484	7.34964	74.0025	2.93496	209.023	121283	8.35669	17.6764	495.2	3.13611	358.278	202943	15563.8	4.86322	3488.1	0.429697	9.44291	6.86568	11766.6	543.546	733.798	328941
	CKO+GW9662	68.3331	113208	96.3546	455.118	37546.7	125.483	9.04175	34.5451	844.486	1026.67	31.2353	5790.94	102751	2150.45	688.589	352010	13.0768	247.867	2141.26	23.5904	9267.64	8301.08	3557.42	497.276	12377.1	588.398	25.5525	3.72639	17.1433	30.4199	114.699	104732	11.6035	6.69233	1024.09	5.45696	569.111	6248.67	23478.3	14.2477	4188.19	28.7429	21.8083	88.8752	14025.6	3736.73	1498.69	442035
	CKO+GW9662	120.09	104407	14.7181	645.166	37014.5	171.852	4.52459	18.7053	2677.19	731.417	602.229	2785.9	54173.5	508.944	627.804	246941	34.2238	754.445	1039.17	3.73529	1926.17	5387.63	512.76	3047.49	12369.8	308.395	13.3649	17.9931	29.3071	19.1282	316.403	105026	7.4513	8.18189	1067.16	5.09302	10915.8	81694.9	10630	30.2665	2987.09	19.0774	0.638093	5.19526	7625.22	1795.24	1543.28	232100
	Wild Type+GW9662	31.5023	99114.3	28.5373	133.59	33428.1	114.11	3.40166	23.307	417.219	3606.13	429.937	5619.29	30031.3	9086.75	117.344	200996	6.00702	488.974	611.152	44.3411	2597.81	4442.48	434.791	4495.43	13913.8	157.9	6.29739	12.093	57.6486	10.4022	316.383	101751	23.1266	5.77997	1157.52	4.08297	9705.75	79835.9	19397.5	10.3112	1412.75	6.85471	13.2578	10.6985	10635.4	1811.74	182.616	229763
	Wild Type+GW9662	136.53	101869	36.6275	172.073	14045.8	56.6842	10.064	67.2088	773.472	775.974	53.9727	8656.78	4236.71	240.792	1771.67	169652	49.8395	469.444	219.616	19.3455	2865.43	8417.19	2000.36	240.543	5715.46	555.478	10.6612	11.6582	35.3812	4.05723	211.385	98878.1	35.3056	33.2028	1055.37	5.40249	3990.22	91046.7	17671.4	10.1452	2598.06	0.646849	14.529	35.487	4358.22	1786.84	1917.2	182330
	Wild Type+GW9662	81.1572	92911.9	24.6656	136.309	37210.2	96.2253	22.0653	12.5169	774.763	3482.37	34.3581	20867.4	12741.9	472.457	1155.22	217778	9.51314	49.8734	2407.84	15.6267	2912.3	6992.26	550.304	1740.37	13601.5	197.05	35.4122	7.04375	36.8798	2.46648	675.988	94184.4	4.6982	29.6981	1000.95	7.03777	11597.1	89632.3	18638.5	10.72	2696.82	16.0092	10.8417	12.2055	10532.6	2851.97	441.413	246812
	Wild Type+GW9662	66.8782	86641	72.0115	198.042	33219.4	109.784	27.4818	8.16474	1090.07	1580.24	361.929	12390.3	23689.4	7094.37	4051.54	219298	57.2707	1539.47	804.437	66.5143	11069.4	9533.65	290.252	1044.29	10788.2	1816.97	10.8059	12.5137	68.9322	5.33324	636.948	91481.5	13.3848	21.5968	450.469	3.35747	11345	86437.8	37115.8	8.71528	2815.44	18.1926	4.38385	4.56629	7967.19	3196.53	3790.56	320184
	Wild Type+GW9662	66.3291	83294	33.1043	825.517	35809.1	247.423	6.86264	12.2271	830.717	741.507	27.2911	4670.14	5671.1	392.977	3966.61	23987.8	9.6983	493.995	211.392	62.2125	1450.51	20321.1	732.415	395.077	18885.4	728.994	13.1531	36.8824	11.2778	17.8025	84.5946	84353.3	2.67058	9.78081	316.991	4.94564	1446.86	66081.2	22324.1	4.85525	4221.23	23.8276	7.24544	22.066	12287.8	3282.31	3848.14	346601
[truncated: 171 more columns]
